# Supplementary material for: Active Polylactide-poly(ethylene glycol) Films Loaded with Olive Leaf Extract for Food Packaging—Antibacterial Activity, Surface, Thermal and Mechanical Evaluation
Source: Polymers (Basel). 2025 Jan 15;17(2):205. doi: 10.3390/polym17020205 (PMC11769166; doi:10.3390/polym17020205)
Supplement: Supplementary file 1 [file polymers-17-00205-s001.zip]

Archive with 1 entries (1 files):
- polymers-3396527-supplementary.pdf
